# Supplementary material for: SARS-CoV-2 exposure in wild white-tailed deer (Odocoileus virginianus)
Source: Proc Natl Acad Sci U S A. 2021 Nov 3;118(47):e2114828118. doi: 10.1073/pnas.2114828118 (PMC8617405; doi:10.1073/pnas.2114828118)
Supplement: Supplementary File [file pnas.2114828118.sd01.csv]

Dataset S1. Surrogate Virus Neutralization Test (sVNT) and Virus Neutralization Test (VNT) sample results.
NOTES
sVNT: Per manufacturer's instructions a sample is considered positive for % inhibition scores greater than or equal to 30.00 (Note: the assay is not validated for white-tailed deer serum). POS = positive, NEG = negative.
VNT: High confidence in titers 32 or greater; titers < 32 are considered suspect in absence of other positive results. Blank VNT Titers = Not Tested/No Data, POS = positive, NEG = negative, SUS = suspect.
States: IL = Illinois, MI = Michigan, NH - New Hampshire, NJ = New Jersey, NY = New York, PA = Pennsylvania.
Animal ID	sVNT Result	sVNT %Inh	VNT Result	VNT Titer	Collection Date	State	County	Sex	Age Class
7518	NEG	-2.83	NEG	<8	28-Jan-21	IL	Cook		Adult
7519	NEG	-2.09	NEG	<8	27-Jan-21	IL	Cook		Adult
7520	NEG	-3.14	NEG	<8	27-Jan-21	IL	Cook		Adult
7521	NEG	-3.22	NEG	<8	27-Jan-21	IL	Cook		Juvenile
7524	POS	93.69	POS	64	26-Jan-21	IL	Cook		Adult
7523	POS	96.2			26-Jan-21	IL	Cook		Adult
7522	POS	92.88			26-Jan-21	IL	Cook		Juvenile
7526	NEG	2.14	NEG	<8	25-Jan-21	IL	Cook		Adult
7525	NEG	2.64			25-Jan-21	IL	Cook		Adult
1223	NEG	0.65			20-Mar-13	IL	Cook	Female	Juvenile
1224	NEG	-0.79			20-Mar-13	IL	Cook	Male	Adult
1225	NEG	-3.11			20-Mar-13	IL	Cook	Female	Juvenile
1226	NEG	16.15			20-Mar-13	IL	Cook	Female	Adult
1227	NEG	7.65			20-Mar-13	IL	Cook	Male	Adult
1228	NEG	10.78			20-Mar-13	IL	Cook	Male	Adult
1229	NEG	7.16			20-Mar-13	IL	Cook	Female	Juvenile
1214	NEG	-0.23			19-Mar-13	IL	Cook	Female	Juvenile
1215	NEG	3.08			19-Mar-13	IL	Cook	Female	Adult
1216	NEG	1.03			19-Mar-13	IL	Cook	Female	Adult
1217	NEG	-1.04			19-Mar-13	IL	Cook	Female	Juvenile
1218	NEG	-3.14			19-Mar-13	IL	Cook	Female	Adult
1219	NEG	-4.04			19-Mar-13	IL	Cook	Male	Juvenile
1220	NEG	-3			19-Mar-13	IL	Cook	Male	Adult
1221	NEG	-0.16			19-Mar-13	IL	Cook	Female	Adult
1222	NEG	-1.15			19-Mar-13	IL	Cook	Female	Adult
7497	NEG	0.1	NEG	<8	17-Feb-21	IL	DeKalb		Adult
7500	NEG	8.72			8-Mar-21	IL	Grundy		Adult
7501	NEG	9.95			8-Mar-21	IL	Grundy		Juvenile
7502	NEG	10.24			8-Mar-21	IL	Grundy		Adult
7404	NEG	2.66			2-Mar-21	IL	Grundy		Juvenile
7400	NEG	-4.45			1-Mar-21	IL	Grundy		Juvenile
7493	NEG	-2.39			16-Feb-21	IL	Grundy		Adult
7495	NEG	7.67			16-Feb-21	IL	Grundy		Adult
7489	NEG	-4.85			15-Feb-21	IL	Grundy		Adult
7483	NEG	-9.25	NEG	<8	11-Feb-21	IL	Grundy		Adult
7398	NEG	-7.14			3-Feb-21	IL	Grundy		Adult
7399	NEG	1.56			3-Feb-21	IL	Grundy		Adult
7394	NEG	-7.05			1-Feb-21	IL	Grundy		Adult
7389	NEG	-7.17			26-Jan-21	IL	Grundy		Adult
7384	NEG	0.27			21-Jan-21	IL	Grundy		Adult
7386	NEG	-9.92	NEG	<8	19-Jan-21	IL	Grundy		Adult
7379	NEG	0.72			19-Jan-21	IL	Grundy		Adult
7378	NEG	-10.51	NEG	<8	18-Jan-21	IL	Grundy		Adult
7424	NEG	-6.01			18-Jan-21	IL	Grundy		Adult
7426	NEG	-4.32			18-Jan-21	IL	Grundy		Adult
7444	NEG	-3.4	NEG	<8	23-Feb-21	IL	Kane		Adult
7443	NEG	16.49			22-Feb-21	IL	Kane		Adult
7440	NEG	-3.02			10-Feb-21	IL	Kane		Adult
7435	NEG	-3.5	NEG	<8	1-Feb-21	IL	Kane		Adult
7436	NEG	-16.31			1-Feb-21	IL	Kane		Adult
7484	NEG	-5.55	NEG	<8	11-Feb-21	IL	Kankakee		Adult
7482	POS	91.09			11-Feb-21	IL	Kankakee		Adult
7485	NEG	-4.75			11-Feb-21	IL	Kankakee		Adult
7392	NEG	7.82			28-Jan-21	IL	Kankakee		Juvenile
7393	NEG	1.02			28-Jan-21	IL	Kankakee		Juvenile
7385	NEG	2.97			21-Jan-21	IL	Kankakee		Juvenile
7411	NEG	-1.17			15-Mar-21	IL	Kendall		Adult
7412	NEG	4.8			15-Mar-21	IL	Kendall		Juvenile
7505	NEG	-7.69	NEG	<8	9-Mar-21	IL	Kendall		Juvenile
7503	NEG	7.81			9-Mar-21	IL	Kendall		Adult
7504	NEG	12.08			9-Mar-21	IL	Kendall		Juvenile
7402	NEG	-5.24			2-Mar-21	IL	Kendall		Juvenile
7403	NEG	1			2-Mar-21	IL	Kendall		Adult
7405	NEG	3.06			2-Mar-21	IL	Kendall		Adult
7490	NEG	-3.33			16-Feb-21	IL	Kendall		Adult
7491	NEG	-0.16			16-Feb-21	IL	Kendall		Adult
7492	NEG	-1.12			16-Feb-21	IL	Kendall		Adult
7494	NEG	-1.93			16-Feb-21	IL	Kendall		Juvenile
7478	NEG	-1.75			9-Feb-21	IL	Kendall		Adult
7479	NEG	-6.81			9-Feb-21	IL	Kendall		Adult
7396	NEG	1.61			2-Feb-21	IL	Kendall		Juvenile
7397	NEG	3.01			2-Feb-21	IL	Kendall		Adult
7391	NEG	-12.87	NEG	<8	27-Jan-21	IL	Kendall		Adult
7390	NEG	-6.65			26-Jan-21	IL	Kendall		Juvenile
7413	NEG	1.99			17-Mar-21	IL	La Salle		Adult
7414	NEG	3.08			17-Mar-21	IL	La Salle		Juvenile
7407	NEG	-5.98			3-Mar-21	IL	La Salle		Juvenile
7496	NEG	-4.33			17-Feb-21	IL	La Salle		Adult
7486	NEG	0.14			15-Feb-21	IL	La Salle		Juvenile
7487	NEG	-2.4			15-Feb-21	IL	La Salle		Juvenile
7488	NEG	2.21			15-Feb-21	IL	La Salle		Juvenile
7480	NEG	-1.93			10-Feb-21	IL	La Salle		Adult
7481	NEG	-1.57			10-Feb-21	IL	La Salle		Adult
7388	NEG	-12.22	NEG	<8	25-Jan-21	IL	La Salle		Juvenile
7380	NEG	2.71			19-Jan-21	IL	La Salle		Adult
7381	NEG	4.52			19-Jan-21	IL	La Salle		Adult
7382	NEG	-3.71			19-Jan-21	IL	La Salle		Adult
7377	NEG	-11.11	NEG	<8	18-Jan-21	IL	La Salle		Adult
7425	NEG	-6.07			18-Jan-21	IL	La Salle		Adult
7406	POS	97.38			3-Mar-21	IL	Livingston		Adult
7448	NEG	5.99	NEG	<8	24-Feb-21	IL	McHenry		Adult
7447	POS	83.4			24-Feb-21	IL	McHenry		Adult
7446	POS	92.06			24-Feb-21	IL	McHenry		Adult
7437	NEG	-1.38	NEG	<8	10-Feb-21	IL	Ogle		Adult
7438	NEG	-4.08	NEG	<8	10-Feb-21	IL	Ogle		Adult
7415	NEG	9.98			18-Mar-21	IL	Will		Adult
7416	NEG	0.11			18-Mar-21	IL	Will		Adult
7410	NEG	3.74			11-Mar-21	IL	Will		Adult
7408	NEG	-8.9	NEG	<8	4-Mar-21	IL	Will		Adult
7409	NEG	-8.72			4-Mar-21	IL	Will		Adult
7401	NEG	-7.03	NEG	<8	1-Mar-21	IL	Will		Adult
7498	NEG	-5.26			18-Feb-21	IL	Will		Juvenile
7499	NEG	-2.06			18-Feb-21	IL	Will		Adult
7395	NEG	-6.29			1-Feb-21	IL	Will		Adult
7387	NEG	-11.21	NEG	<8	25-Jan-21	IL	Will		Adult
7383	NEG	0.65			21-Jan-21	IL	Will		Adult
7442	NEG	-8.22			22-Feb-21	IL	Winnebago		Adult
7441	NEG	-9.15			11-Feb-21	IL	Winnebago		Juvenile
7439	NEG	-7.09			10-Feb-21	IL	Winnebago		Adult
7433	NEG	-0.44			28-Jan-21	IL	Winnebago		Adult
7434	NEG	-3.79			28-Jan-21	IL	Winnebago		Adult
7430	NEG	-13.48	NEG	<8	27-Jan-21	IL	Winnebago		Adult
7431	NEG	-13.8	NEG	<8	27-Jan-21	IL	Winnebago		Adult
7432	NEG	-10.53			27-Jan-21	IL	Winnebago		Adult
7427	NEG	-11.21			25-Jan-21	IL	Winnebago		Adult
7428	NEG	-1.46			25-Jan-21	IL	Winnebago		Adult
7429	NEG	-0.69			25-Jan-21	IL	Winnebago		Adult
7196	POS	80.14			23-Feb-21	MI	Alcona		Adult
7193	POS	88.7			23-Feb-21	MI	Alcona		Adult
7192	POS	94.89			23-Feb-21	MI	Alcona		Adult
7194	POS	90.13			23-Feb-21	MI	Alcona		Adult
7195	POS	95.02			23-Feb-21	MI	Alcona		Adult
7219	POS	96.14			18-Feb-21	MI	Alcona		Adult
7218	POS	91.75			18-Feb-21	MI	Alcona		Adult
7212	POS	83.39			10-Feb-21	MI	Alcona		Adult
7213	POS	96.4			10-Feb-21	MI	Alcona		Adult
7214	POS	90.21			10-Feb-21	MI	Alcona		Adult
7215	POS	90.62			10-Feb-21	MI	Alcona		Adult
7202	POS	95.09			3-Feb-21	MI	Alcona		Adult
7203	POS	91.87			3-Feb-21	MI	Alcona		Adult
7200	POS	63.17			2-Feb-21	MI	Alcona		Adult
7199	POS	87.11			2-Feb-21	MI	Alcona		Adult
7201	POS	93.14			2-Feb-21	MI	Alcona		Adult
7198	POS	84.59			1-Feb-21	MI	Alcona		Unknown
7197	POS	90.68			1-Feb-21	MI	Alcona		Unknown
7222	NEG	0.74	NEG	<8	28-Jan-21	MI	Alcona		Adult
7223	NEG	-0.35	NEG	<8	28-Jan-21	MI	Alcona		Adult
7329	NEG	-12.76	NEG	<8	27-Jan-21	MI	Alcona		Adult
6201	NEG	-5.22			13-Aug-18	MI	Alcona	Female	Adult
6202	NEG	4.15			13-Aug-18	MI	Alcona	Female	Adult
6203	NEG	-7.4			13-Aug-18	MI	Alcona	Female	Adult
6204	NEG	-7.09			13-Aug-18	MI	Alcona	Female	Adult
6205	NEG	-5.96			13-Aug-18	MI	Alcona	Female	Adult
5277	NEG	-12.83			10-Apr-18	MI	Alcona	Male	Adult
5278	NEG	6.43			10-Apr-18	MI	Alcona		Adult
5279	NEG	3.12			10-Apr-18	MI	Alcona		Adult
5216	NEG	10.95			28-Feb-18	MI	Alcona		Adult
5217	NEG	9.92			28-Feb-18	MI	Alcona		Adult
7332	POS	73.36			15-Mar-21	MI	Alpena		Adult
7333	POS	94.28			15-Mar-21	MI	Alpena		Adult
7374	POS	80.81			11-Mar-21	MI	Alpena		Adult
7375	POS	86.16			10-Mar-21	MI	Alpena		Adult
7376	POS	89.14			10-Mar-21	MI	Alpena		Adult
7297	NEG	3.07			9-Mar-21	MI	Alpena		Adult
7298	NEG	1.61			9-Mar-21	MI	Alpena		Adult
7187	POS	97.86			5-Mar-21	MI	Alpena		Adult
7188	POS	91.71			2-Mar-21	MI	Alpena		Adult
7189	POS	97.36			2-Mar-21	MI	Alpena		Adult
7190	POS	94.62			2-Mar-21	MI	Alpena		Adult
7191	POS	96.13			2-Mar-21	MI	Alpena		Adult
7281	NEG	-0.8			25-Feb-21	MI	Alpena		Adult
7291	POS	92.72			25-Feb-21	MI	Alpena		Adult
7292	POS	92.09			25-Feb-21	MI	Alpena		Adult
7293	POS	93.54			25-Feb-21	MI	Alpena		Adult
7285	POS	56.45			23-Feb-21	MI	Alpena		Juvenile
7282	POS	86.94			23-Feb-21	MI	Alpena		Juvenile
7283	POS	94.82			23-Feb-21	MI	Alpena		Adult
7284	NEG	-6.12			23-Feb-21	MI	Alpena		Adult
7179	NEG	3.67	NEG	<8	22-Feb-21	MI	Alpena		Adult
7177	NEG	-6.05			22-Feb-21	MI	Alpena		Adult
7178	NEG	-5.99			22-Feb-21	MI	Alpena		Adult
7180	NEG	-5.2			22-Feb-21	MI	Alpena		Adult
7181	NEG	-2.57			22-Feb-21	MI	Alpena		Adult
7217	NEG	-6.55			22-Feb-21	MI	Alpena		Adult
7278	POS	81.96			18-Feb-21	MI	Alpena		Adult
7280	POS	96.89			18-Feb-21	MI	Alpena		Adult
7275	POS	93.36			11-Feb-21	MI	Alpena		Juvenile
7274	POS	80			11-Feb-21	MI	Alpena		Adult
7330	NEG	3.41			9-Feb-21	MI	Alpena		Adult
7331	NEG	3.19			9-Feb-21	MI	Alpena		Adult
7207	POS	64.53	POS	64	4-Feb-21	MI	Alpena		Adult
7205	NEG	5.79	NEG	<8	4-Feb-21	MI	Alpena		Adult
7208	NEG	-22.08	NEG	<8	4-Feb-21	MI	Alpena		Adult
7209	NEG	13.59	NEG	<8	4-Feb-21	MI	Alpena		Adult
7204	POS	43.23			4-Feb-21	MI	Alpena		Adult
7206	NEG	1.9			4-Feb-21	MI	Alpena		Adult
7210	NEG	-8.6			4-Feb-21	MI	Alpena		Adult
7211	NEG	1.94			4-Feb-21	MI	Alpena		Adult
7224	NEG	-7.51			25-Jan-21	MI	Alpena		Adult
7231	NEG	-9.7	NEG	<8	12-Jan-21	MI	Alpena		Adult
7232	NEG	-13.05	NEG	<8	12-Jan-21	MI	Alpena		Adult
7227	POS	42.77			12-Jan-21	MI	Alpena		Adult
7233	POS	45.26			12-Jan-21	MI	Alpena		Adult
7228	POS	93.16			12-Jan-21	MI	Alpena		Juvenile
7229	NEG	-6.4			12-Jan-21	MI	Alpena		Adult
7230	NEG	-9.07			12-Jan-21	MI	Alpena		Adult
4658	NEG	-12.74			6-Sep-18	MI	Alpena	Female	Adult
4659	NEG	-6.1			6-Sep-18	MI	Alpena	Female	Adult
4660	NEG	-7.62			6-Sep-18	MI	Alpena	Female	Adult
4640	NEG	22.83			28-Feb-18	MI	Alpena		Adult
4641	NEG	15.03			28-Feb-18	MI	Alpena		Adult
4642	NEG	16.54			28-Feb-18	MI	Alpena		Adult
4643	NEG	9.08			28-Feb-18	MI	Alpena		Adult
2141	NEG	-9.74			30-Aug-11	MI	Calhoun	Female	Adult
2142	NEG	-10.22			30-Aug-11	MI	Calhoun	Female	Adult
2143	NEG	-16.67			30-Aug-11	MI	Calhoun	Female	Adult
2144	NEG	-9.27			30-Aug-11	MI	Calhoun	Female	Adult
2145	NEG	-13.64			30-Aug-11	MI	Calhoun	Male	Adult
7286	NEG	-1.15	NEG	<8	18-Feb-21	MI	Emmet		Adult
7287	NEG	-4.28	NEG	<8	18-Feb-21	MI	Emmet		Juvenile
7288	NEG	-2.29	NEG	<8	18-Feb-21	MI	Emmet		Adult
7235	POS	87.59			19-Jan-21	MI	Gratiot		Adult
7236	POS	95.74			19-Jan-21	MI	Gratiot		Adult
7238	POS	96.52			19-Jan-21	MI	Gratiot		Juvenile
7240	POS	96			19-Jan-21	MI	Gratiot		Adult
7234	POS	96.96			19-Jan-21	MI	Gratiot		Adult
7256	POS	96.38	SUS	16	12-Jan-21	MI	Ingham		Adult
7259	POS	90.11	SUS	16	12-Jan-21	MI	Ingham		Adult
7257	POS	86.85	POS	32	12-Jan-21	MI	Ingham		Adult
7260	POS	76.5	POS	32	12-Jan-21	MI	Ingham		Juvenile
7258	POS	96.53	POS	64	12-Jan-21	MI	Ingham		Adult
7253	POS	86.45	SUS	8	11-Jan-21	MI	Isabella		Adult
7251	POS	87.15	POS	32	11-Jan-21	MI	Isabella		Adult
7252	POS	92.31	POS	32	11-Jan-21	MI	Isabella		Adult
7254	POS	97.27	POS	32	11-Jan-21	MI	Isabella		Adult
7255	POS	97.51	POS	64	11-Jan-21	MI	Isabella		Adult
2162	NEG	-9.27			6-Mar-12	MI	Isabella	Female	Adult
2163	NEG	-10.79			6-Mar-12	MI	Isabella	Female	Juvenile
2193	NEG	-8.3			6-Mar-12	MI	Isabella	Male	Juvenile
2194	NEG	-7.65			6-Mar-12	MI	Isabella	Female	Adult
2195	NEG	-3.08			6-Mar-12	MI	Isabella	Female	Juvenile
2196	NEG	-9.46			6-Mar-12	MI	Isabella	Male	Juvenile
2197	NEG	-1.35			6-Mar-12	MI	Isabella	Female	Juvenile
2198	NEG	-11.3			6-Mar-12	MI	Isabella	Female	Juvenile
2199	NEG	-2.25			6-Mar-12	MI	Isabella	Female	Adult
7241	NEG	-5.35	NEG	<8	19-Jan-21	MI	Jackson		Adult
7242	NEG	-2.52	NEG	<8	19-Jan-21	MI	Jackson		Juvenile
7243	NEG	0.67	NEG	<8	19-Jan-21	MI	Jackson		Juvenile
7244	POS	81.7			19-Jan-21	MI	Jackson		Adult
7245	POS	93.55			19-Jan-21	MI	Jackson		Adult
7246	NEG	7.21	NEG	<8	13-Jan-21	MI	Lenawee		Adult
7247	NEG	0.13	NEG	<8	13-Jan-21	MI	Lenawee		Adult
7248	NEG	-1.28	NEG	<8	13-Jan-21	MI	Lenawee		Adult
7249	NEG	4.97	NEG	<8	13-Jan-21	MI	Lenawee		Adult
7250	NEG	3.31	NEG	<8	13-Jan-21	MI	Lenawee		Adult
2151	NEG	-12.06			11-Jan-12	MI	Macomb	Female	Juvenile
2152	NEG	-11.98			11-Jan-12	MI	Macomb	Female	Juvenile
2153	NEG	-14.94			11-Jan-12	MI	Macomb	Female	Adult
2154	NEG	-10.78			11-Jan-12	MI	Macomb	Male	Juvenile
2155	NEG	-7.62			11-Jan-12	MI	Macomb	Female	Juvenile
7271	POS	92.37			9-Feb-21	MI	Mecosta		Juvenile
7269	POS	97.08			9-Feb-21	MI	Mecosta		Adult
7270	POS	95.42			9-Feb-21	MI	Mecosta		Juvenile
7263	POS	80.59	SUS	16	26-Jan-21	MI	Mecosta		Adult
7261	POS	89.74	POS	32	26-Jan-21	MI	Mecosta		Adult
7237	NEG	3.73	NEG	<8	26-Jan-21	MI	Mecosta		Adult
7239	POS	90.65			26-Jan-21	MI	Mecosta		Juvenile
7264	POS	91.71			26-Jan-21	MI	Mecosta		Juvenile
7265	POS	93.27			26-Jan-21	MI	Mecosta		Adult
7266	POS	93.8			26-Jan-21	MI	Mecosta		Juvenile
7267	POS	95.84			26-Jan-21	MI	Mecosta		Adult
7295	NEG	12.03			9-Mar-21	MI	Montmorency		Adult
7296	NEG	12.04			9-Mar-21	MI	Montmorency		Adult
7289	NEG	-6.4	NEG	<8	4-Mar-21	MI	Montmorency		Adult
7290	NEG	-6.36	NEG	<8	4-Mar-21	MI	Montmorency		Adult
7294	NEG	-4.26	NEG	<8	4-Mar-21	MI	Montmorency		Adult
7272	NEG	-3.7			11-Feb-21	MI	Montmorency		Adult
7273	NEG	-2.39			11-Feb-21	MI	Montmorency		Adult
7185	POS	97.4			4-Mar-21	MI	Presque Isle		Adult
7184	POS	86.03			4-Mar-21	MI	Presque Isle		Adult
7186	POS	96.44			4-Mar-21	MI	Presque Isle		Adult
7183	POS	96.58			24-Feb-21	MI	Presque Isle		Adult
7182	POS	88.09			24-Feb-21	MI	Presque Isle		Adult
7216	NEG	0.36			17-Feb-21	MI	Presque Isle		Adult
7220	NEG	-2.82			29-Jan-21	MI	Presque Isle		Adult
7221	NEG	14.68			29-Jan-21	MI	Presque Isle		Adult
7327	NEG	-9.13	NEG	<8	26-Jan-21	MI	Presque Isle		Adult
7328	NEG	-5.97	NEG	<8	26-Jan-21	MI	Presque Isle		Adult
7225	NEG	-5.82			25-Jan-21	MI	Presque Isle		Adult
7226	POS	95.08			25-Jan-21	MI	Presque Isle		Adult
5276	NEG	9.1			11-Apr-18	MI	Presque Isle		Adult
4952	NEG	9.28			12-Sep-18	NH	Coos		Juvenile
4953	NEG	9.84			12-Sep-18	NH	Coos		Juvenile
1684	NEG	10.6			16-Mar-19	NJ	Salem		Adult
1685	NEG	18.92			7-Jan-19	NJ	Union		Adult
1686	NEG	15.58			7-Jan-19	NJ	Union		Adult
1687	NEG	13.38			7-Jan-19	NJ	Union		Adult
1688	NEG	8.52			7-Jan-19	NJ	Union		Adult
1689	NEG	13.11			7-Jan-19	NJ	Union		Juvenile
1690	NEG	7.8			7-Jan-19	NJ	Union		Juvenile
1691	NEG	9.06			7-Jan-19	NJ	Union		Juvenile
2722	POS	30.03	NEG	<8	14-Feb-19	NY	Jefferson		Adult
2721	NEG	17.37			14-Feb-19	NY	Jefferson		Juvenile
2745	NEG	9.93			23-Oct-18	NY	Jefferson		Juvenile
2746	NEG	3.32			23-Oct-18	NY	Jefferson		Adult
2747	NEG	-3.85			23-Oct-18	NY	Jefferson		Adult
2748	NEG	14.97			23-Oct-18	NY	Jefferson		Adult
6670	POS	97	SUS	16	16-Mar-21	NY	Onondaga		Adult
6666	POS	87.54	POS	32	16-Mar-21	NY	Onondaga		Juvenile
6668	POS	97.18	POS	128	16-Mar-21	NY	Onondaga		Adult
6663	POS	41.53			16-Mar-21	NY	Onondaga		Adult
6662	POS	83.88			16-Mar-21	NY	Onondaga		Adult
6665	POS	85.52			16-Mar-21	NY	Onondaga		Unknown
6667	POS	96.3			16-Mar-21	NY	Onondaga		Adult
6669	POS	86.26			16-Mar-21	NY	Onondaga		Adult
6664	POS	74.22			16-Mar-21	NY	Onondaga		Juvenile
6650	NEG	-7.29	NEG	<8	11-Feb-21	NY	Onondaga		Juvenile
6651	NEG	-6.08	NEG	<8	11-Feb-21	NY	Onondaga		Adult
6652	NEG	-5.65	NEG	<8	11-Feb-21	NY	Onondaga		Juvenile
6653	NEG	-4.12	NEG	<8	11-Feb-21	NY	Onondaga		Juvenile
6654	NEG	-2.9	NEG	<8	11-Feb-21	NY	Onondaga		Adult
6655	NEG	-4.11	NEG	<8	11-Feb-21	NY	Onondaga		Adult
6656	NEG	-6.37	NEG	<8	11-Feb-21	NY	Onondaga		Adult
6657	NEG	-4.74	NEG	<8	11-Feb-21	NY	Onondaga		Adult
6658	NEG	-1.95	NEG	<8	11-Feb-21	NY	Onondaga		Adult
6659	NEG	2.24	NEG	<8	11-Feb-21	NY	Onondaga		Adult
6660	NEG	-2.92	NEG	<8	11-Feb-21	NY	Onondaga		Adult
6661	NEG	-2.17	NEG	<8	11-Feb-21	NY	Onondaga		Adult
6581	NEG	-11.7			12-Mar-20	NY	Onondaga		Juvenile
6582	NEG	-0.31			12-Mar-20	NY	Onondaga		Adult
6583	NEG	-10.29			12-Mar-20	NY	Onondaga		Adult
6584	NEG	-10.55			12-Mar-20	NY	Onondaga		Adult
6585	NEG	-4.9			12-Mar-20	NY	Onondaga		Adult
6586	NEG	-8.48			12-Mar-20	NY	Onondaga		Juvenile
6587	NEG	-9.63			12-Mar-20	NY	Onondaga		Juvenile
6531	NEG	8.66			29-Jan-20	NY	Onondaga		Adult
6532	NEG	10.8			29-Jan-20	NY	Onondaga		Adult
6533	NEG	8.44			29-Jan-20	NY	Onondaga		Adult
6534	NEG	10.56			29-Jan-20	NY	Onondaga		Adult
6535	NEG	0.14			29-Jan-20	NY	Onondaga		Adult
6536	NEG	-2.29			28-Jan-20	NY	Onondaga		Adult
6537	NEG	4.76			28-Jan-20	NY	Onondaga		Adult
6538	NEG	15.34			28-Jan-20	NY	Onondaga		Adult
6539	NEG	17.11			28-Jan-20	NY	Onondaga		Juvenile
6540	NEG	15.71			28-Jan-20	NY	Onondaga		Adult
6541	POS	43.72			28-Jan-20	NY	Onondaga		Adult
6542	NEG	14.68			28-Jan-20	NY	Onondaga		Adult
6543	NEG	20.41			28-Jan-20	NY	Onondaga		Adult
6544	NEG	24.16			28-Jan-20	NY	Onondaga		Adult
6545	NEG	8.31			28-Jan-20	NY	Onondaga		Juvenile
6546	NEG	24.61			28-Jan-20	NY	Onondaga		Juvenile
6547	NEG	15.1			28-Jan-20	NY	Onondaga		Adult
6548	NEG	17.22			28-Jan-20	NY	Onondaga		Adult
6549	POS	39.71			28-Jan-20	NY	Onondaga		Adult
6550	NEG	16.1			5-Jan-20	NY	Onondaga		Adult
6551	NEG	13.85			5-Jan-20	NY	Onondaga		Juvenile
6552	POS	31.31			5-Jan-20	NY	Onondaga		Adult
6553	NEG	10.65			5-Jan-20	NY	Onondaga		Adult
6487	NEG	-7.35			19-Dec-19	NY	Onondaga	Male	Adult
6489	NEG	-8.78			19-Dec-19	NY	Onondaga	Male	Juvenile
6490	NEG	-9.53			19-Dec-19	NY	Onondaga	Male	Adult
6491	NEG	-4.89			19-Dec-19	NY	Onondaga	Male	Juvenile
6492	NEG	0.49			19-Dec-19	NY	Onondaga	Female	Adult
6493	NEG	0.94			19-Dec-19	NY	Onondaga	Female	Juvenile
6494	NEG	0.98			19-Dec-19	NY	Onondaga	Male	Juvenile
6495	NEG	-4.41			19-Dec-19	NY	Onondaga	Male	Juvenile
6496	NEG	-7.47			19-Dec-19	NY	Onondaga	Female	Adult
6497	NEG	-6.3			19-Dec-19	NY	Onondaga	Female	Adult
6498	NEG	0.41			19-Dec-19	NY	Onondaga	Male	Adult
6499	NEG	-4.3			19-Dec-19	NY	Onondaga	Male	Juvenile
6500	NEG	-4.79			19-Dec-19	NY	Onondaga	Male	Juvenile
6526	NEG	-3.01			19-Dec-19	NY	Onondaga	Female	Adult
6527	NEG	-8.7			19-Dec-19	NY	Onondaga	Male	Juvenile
6528	NEG	-19.3			19-Dec-19	NY	Onondaga	Male	Adult
6529	NEG	-2.21			19-Dec-19	NY	Onondaga	Unknown	Juvenile
2707	NEG	-11.25			24-Jan-17	NY	Onondaga	Female	Adult
2708	NEG	-4.68			24-Jan-17	NY	Onondaga	Female	Adult
2709	NEG	-5.35			24-Jan-17	NY	Onondaga	Female	Adult
2710	NEG	-5			24-Jan-17	NY	Onondaga	Female	Adult
6727	NEG	5.08	NEG	<8	22-Feb-21	NY	Suffolk		Adult
6728	NEG	2.4	NEG	<8	22-Feb-21	NY	Suffolk		Adult
6729	NEG	0.38	NEG	<8	22-Feb-21	NY	Suffolk		Juvenile
6730	NEG	0.1	NEG	<8	22-Feb-21	NY	Suffolk		Adult
6731	NEG	1.71	NEG	<8	22-Feb-21	NY	Suffolk		Adult
6732	NEG	3.29	NEG	<8	22-Feb-21	NY	Suffolk		Adult
6733	NEG	2.49	NEG	<8	22-Feb-21	NY	Suffolk		Adult
6734	NEG	0.56	NEG	<8	22-Feb-21	NY	Suffolk		Adult
6569	NEG	-10.91			7-Mar-20	NY	Suffolk		Juvenile
6570	NEG	-8.64			7-Mar-20	NY	Suffolk		Adult
6571	NEG	-9.06			7-Mar-20	NY	Suffolk		Adult
6572	NEG	-5.86			7-Mar-20	NY	Suffolk		Adult
6573	NEG	-10.87			7-Mar-20	NY	Suffolk		Juvenile
6574	NEG	-6.86			7-Mar-20	NY	Suffolk		Adult
6575	NEG	-3.59			7-Mar-20	NY	Suffolk		Juvenile
6576	NEG	-3.44			7-Mar-20	NY	Suffolk		Adult
6577	NEG	1.98			7-Mar-20	NY	Suffolk		Adult
2729	NEG	-10.8			13-Mar-19	NY	Suffolk	Unknown	Unknown
2730	NEG	-7.83			13-Mar-19	NY	Suffolk	Unknown	Unknown
2716	NEG	-5.05			10-Jan-18	NY	Suffolk	Male	Juvenile
2717	NEG	-2.12			10-Jan-18	NY	Suffolk	Male	Juvenile
1906	NEG	-15.86			28-Mar-12	NY	Suffolk	Female	Adult
1907	NEG	-7.1			28-Mar-12	NY	Suffolk	Female	Adult
1908	NEG	-14.36			28-Mar-12	NY	Suffolk	Male	Adult
1901	NEG	-13.34			27-Mar-12	NY	Suffolk	Male	Adult
6988	NEG	-15.88			2-Oct-20	PA	Adams		Sub-adult
6991	NEG	-13.84			2-Oct-20	PA	Adams		Juvenile
6992	NEG	-12.75			2-Oct-20	PA	Adams		Juvenile
6275	NEG	-13.83			2-Oct-20	PA	Adams		Adult
6276	NEG	-9.3			2-Oct-20	PA	Adams		Adult
6277	NEG	-4.46			2-Oct-20	PA	Adams		Sub-adult
6278	NEG	-8.13			2-Oct-20	PA	Adams		Sub-adult
6279	NEG	-6.37			2-Oct-20	PA	Adams		Juvenile
6280	NEG	-7.4			2-Oct-20	PA	Adams		Adult
6987	NEG	-4.38			2-Oct-20	PA	Adams		Juvenile
6989	NEG	-7.73			2-Oct-20	PA	Adams		Juvenile
6990	NEG	-5.43			2-Oct-20	PA	Adams		Juvenile
6271	NEG	-7.13			1-Oct-20	PA	Adams		Adult
6272	NEG	-10.87			1-Oct-20	PA	Adams		Sub-adult
6273	NEG	-9.92			1-Oct-20	PA	Adams		Juvenile
6274	NEG	-7.66			1-Oct-20	PA	Adams		Sub-adult
6281	NEG	-9.02			1-Oct-20	PA	Adams		Sub-adult
6282	NEG	-5.44			1-Oct-20	PA	Adams		Sub-adult
6283	NEG	-5.05			1-Oct-20	PA	Adams		Sub-adult
65AM	NEG	2.09			3-Oct-19	PA	Adams		Unknown
5606	NEG	22.42			3-Oct-19	PA	Adams		Juvenile
5607	NEG	20.36			3-Oct-19	PA	Adams		Juvenile
5608	NEG	5.23			3-Oct-19	PA	Adams		Adult
5609	NEG	17.51			3-Oct-19	PA	Adams		Adult
5610	NEG	8.29			3-Oct-19	PA	Adams		Adult
5473	NEG	10.18			6-Mar-18	PA	Clearfield		Adult
5459	NEG	6.81			5-Mar-18	PA	Clearfield		Juvenile
5460	NEG	6.87			5-Mar-18	PA	Clearfield		Adult
5464	NEG	1.24			5-Mar-18	PA	Clearfield		Adult
5465	NEG	3.7			5-Mar-18	PA	Clearfield		Adult
5466	NEG	-0.35			5-Mar-18	PA	Clearfield		Adult
5468	NEG	22.45			5-Mar-18	PA	Clearfield		Adult
6812	POS	52.64			23-Feb-21	PA	Huntingdon		Adult
6810	POS	96.7			23-Feb-21	PA	Huntingdon		Adult
6813	POS	90.76			23-Feb-21	PA	Huntingdon		Adult
6809	POS	31.68			23-Feb-21	PA	Huntingdon		Juvenile
6811	POS	65.83			23-Feb-21	PA	Huntingdon		Juvenile
6343	NEG	-5.85			1-Apr-20	PA	Huntingdon		Adult
6344	NEG	-9.33			1-Apr-20	PA	Huntingdon		Adult
6345	NEG	-0.67			1-Apr-20	PA	Huntingdon		Adult
6301	NEG	-10.93			17-Mar-20	PA	Huntingdon		Adult
6302	NEG	-9.65			17-Mar-20	PA	Huntingdon		Juvenile
6303	NEG	-9.49			17-Mar-20	PA	Huntingdon		Juvenile
6304	NEG	-5.33			17-Mar-20	PA	Huntingdon		Juvenile
6305	NEG	-3.26			17-Mar-20	PA	Huntingdon		Adult
6306	NEG	-1.74			17-Mar-20	PA	Huntingdon		Adult
6261	NEG	-12.79			11-Mar-20	PA	Huntingdon		Sub-adult
6329	NEG	-9.56			11-Mar-20	PA	Huntingdon		Adult
6330	NEG	-4.62			11-Mar-20	PA	Huntingdon		Sub-adult
6331	NEG	-3.44			11-Mar-20	PA	Huntingdon		Adult
6332	NEG	-1.85			11-Mar-20	PA	Huntingdon		Sub-adult
6333	NEG	-2.01			11-Mar-20	PA	Huntingdon		Adult
6334	NEG	-7.24			11-Mar-20	PA	Huntingdon		Adult
6335	NEG	-6.53			11-Mar-20	PA	Huntingdon		Adult
5592	NEG	7.4			9-Apr-19	PA	Huntingdon		Adult
5593	NEG	5.58			9-Apr-19	PA	Huntingdon		Adult
5594	NEG	4.94			9-Apr-19	PA	Huntingdon		Adult
5595	NEG	4.84			9-Apr-19	PA	Huntingdon		Adult
5596	NEG	0.54			9-Apr-19	PA	Huntingdon		Adult
5597	NEG	1.67			9-Apr-19	PA	Huntingdon		Adult
5598	NEG	3.68			9-Apr-19	PA	Huntingdon		Adult
5599	NEG	21.72			9-Apr-19	PA	Huntingdon		Adult
5600	NEG	16.33			9-Apr-19	PA	Huntingdon		Juvenile
5601	NEG	15.59			9-Apr-19	PA	Huntingdon		Adult
5602	NEG	14.45			9-Apr-19	PA	Huntingdon		Juvenile
5603	NEG	8.77			9-Apr-19	PA	Huntingdon		Juvenile
5586	NEG	8.06			11-Mar-19	PA	Huntingdon		Juvenile
5587	NEG	7.79			11-Mar-19	PA	Huntingdon		Juvenile
5588	NEG	6.9			11-Mar-19	PA	Huntingdon		Juvenile
5589	NEG	4.33			11-Mar-19	PA	Huntingdon		Juvenile
5590	NEG	6.24			11-Mar-19	PA	Huntingdon		Adult
5591	NEG	1.01			11-Mar-19	PA	Huntingdon		Juvenile
6828	NEG	7.8	NEG	<8	11-Mar-21	PA	Montgomery		Adult
6832	NEG	14.97	NEG	<8	11-Mar-21	PA	Montgomery		Adult
6833	NEG	13.4	NEG	<8	11-Mar-21	PA	Montgomery		Adult
6834	NEG	13.59	NEG	<8	11-Mar-21	PA	Montgomery		Adult
6835	NEG	19.68	NEG	<8	11-Mar-21	PA	Montgomery		Adult
6840	NEG	14.01	NEG	<8	11-Mar-21	PA	Montgomery		Adult
6844	NEG	16.52	NEG	<8	11-Mar-21	PA	Montgomery		Adult
6845	NEG	26.1	NEG	<8	11-Mar-21	PA	Montgomery		Juvenile
6846	NEG	18.46	NEG	<8	11-Mar-21	PA	Montgomery		Adult
6847	NEG	14.61	NEG	<8	11-Mar-21	PA	Montgomery		Adult
6853	NEG	13.1	NEG	<8	11-Mar-21	PA	Montgomery		Juvenile
6829	NEG	7.22			11-Mar-21	PA	Montgomery		Adult
6830	NEG	4.11			11-Mar-21	PA	Montgomery		Adult
6831	NEG	0.12			11-Mar-21	PA	Montgomery		Adult
6836	NEG	5.73			11-Mar-21	PA	Montgomery		Adult
6837	NEG	6.52			11-Mar-21	PA	Montgomery		Adult
6838	NEG	8.86			11-Mar-21	PA	Montgomery		Adult
6839	NEG	12.74			11-Mar-21	PA	Montgomery		Adult
6841	NEG	6.6			11-Mar-21	PA	Montgomery		Juvenile
6842	NEG	1.35			11-Mar-21	PA	Montgomery		Adult
6843	NEG	0.19			11-Mar-21	PA	Montgomery		Adult
6848	NEG	9.69			11-Mar-21	PA	Montgomery		Adult
6849	NEG	9.07			11-Mar-21	PA	Montgomery		Juvenile
6850	NEG	6.11			11-Mar-21	PA	Montgomery		Juvenile
6851	NEG	12.64			11-Mar-21	PA	Montgomery		Adult
6852	NEG	7.45			11-Mar-21	PA	Montgomery		Juvenile
6899	NEG	28.45	NEG	<8	27-Jan-21	PA	Montgomery		Adult
6891	POS	56.72			27-Jan-21	PA	Montgomery		Juvenile
6906	POS	36.38			27-Jan-21	PA	Montgomery		Juvenile
6881	POS	97			27-Jan-21	PA	Montgomery		Sub-Adult
6885	POS	88.41			27-Jan-21	PA	Montgomery		Sub-Adult
6889	POS	96.89			27-Jan-21	PA	Montgomery		Adult
6896	POS	83.69			27-Jan-21	PA	Montgomery		Adult
6897	POS	92.75			27-Jan-21	PA	Montgomery		Adult
6900	POS	97.1			27-Jan-21	PA	Montgomery		Sub-Adult
6902	POS	97.24			27-Jan-21	PA	Montgomery		Adult
6904	POS	91.8			27-Jan-21	PA	Montgomery		Adult
6880	POS	51.15			27-Jan-21	PA	Montgomery		Adult
6886	POS	93.31			27-Jan-21	PA	Montgomery		Adult
6888	POS	93.26			27-Jan-21	PA	Montgomery		Adult
6901	POS	65.06			27-Jan-21	PA	Montgomery		Sub-Adult
6882	NEG	1.16			27-Jan-21	PA	Montgomery		Adult
6883	POS	95.64			27-Jan-21	PA	Montgomery		Adult
6884	POS	95.98			27-Jan-21	PA	Montgomery		Sub-Adult
6887	POS	94.75			27-Jan-21	PA	Montgomery		Juvenile
6890	NEG	3.84			27-Jan-21	PA	Montgomery		Juvenile
6892	POS	44.04			27-Jan-21	PA	Montgomery		Sub-Adult
6893	POS	97.03			27-Jan-21	PA	Montgomery		Juvenile
6894	NEG	-6.95			27-Jan-21	PA	Montgomery		Adult
6895	POS	96.64			27-Jan-21	PA	Montgomery		Sub-Adult
6898	NEG	-15.18			27-Jan-21	PA	Montgomery		Juvenile
6903	NEG	2.15			27-Jan-21	PA	Montgomery		Juvenile
6905	POS	94.75			27-Jan-21	PA	Montgomery		Juvenile
6907	POS	76.56			27-Jan-21	PA	Montgomery		Adult
6908	NEG	-9.27			16-Dec-20	PA	Montgomery		Juvenile
6858	POS	80.09	SUS	8	4-Mar-21	PA	Philadelphia		Juvenile
6860	POS	96.33	POS	32	4-Mar-21	PA	Philadelphia		Adult
6862	POS	92.79	POS	32	4-Mar-21	PA	Philadelphia		Adult
6863	POS	80.66	POS	32	4-Mar-21	PA	Philadelphia		Juvenile
6868	POS	97.23	POS	64	4-Mar-21	PA	Philadelphia		Adult
6869	POS	97.6	POS	64	4-Mar-21	PA	Philadelphia		Adult
6864	POS	97.54	POS	128	4-Mar-21	PA	Philadelphia		Adult
6854	NEG	-2.36	NEG	<8	4-Mar-21	PA	Philadelphia		Adult
6855	NEG	0.12	NEG	<8	4-Mar-21	PA	Philadelphia		Juvenile
6856	NEG	2.76	NEG	<8	4-Mar-21	PA	Philadelphia		Juvenile
6857	NEG	-0.73	NEG	<8	4-Mar-21	PA	Philadelphia		Adult
6859	NEG	7.04	NEG	<8	4-Mar-21	PA	Philadelphia		Adult
6861	NEG	3.97	NEG	<8	4-Mar-21	PA	Philadelphia		Adult
6865	NEG	2.41	NEG	<8	4-Mar-21	PA	Philadelphia		Juvenile
6866	NEG	1.86	NEG	<8	4-Mar-21	PA	Philadelphia		Juvenile
6867	NEG	14.07	NEG	<8	4-Mar-21	PA	Philadelphia		Adult
5757	NEG	-2.21			14-Dec-17	PA	Philadelphia	Female	Adult
5763	NEG	-5.67			14-Dec-17	PA	Philadelphia	Male	Adult
5765	NEG	-6.82			14-Dec-17	PA	Philadelphia	Male	Adult
5767	NEG	-8.48			14-Dec-17	PA	Philadelphia	Male	Adult
5772	NEG	0.54			14-Dec-17	PA	Philadelphia	Female	Adult
5773	NEG	0.18			14-Dec-17	PA	Philadelphia	Male	Adult
5781	NEG	-3.89			14-Dec-17	PA	Philadelphia	Male	Adult
5756	NEG	-11.66			13-Dec-17	PA	Philadelphia	Male	Juvenile
5758	NEG	-7.85			13-Dec-17	PA	Philadelphia	Female	Adult
5759	NEG	-5.1			13-Dec-17	PA	Philadelphia	Female	Adult
5760	NEG	-4.58			13-Dec-17	PA	Philadelphia	Female	Adult
5761	NEG	-7.55			13-Dec-17	PA	Philadelphia	Female	Adult
5762	NEG	-6.49			13-Dec-17	PA	Philadelphia	Female	Adult
5764	NEG	-7.35			13-Dec-17	PA	Philadelphia	Male	Juvenile
5768	NEG	-7.56			13-Dec-17	PA	Philadelphia	Male	Adult
5769	NEG	-11.05			13-Dec-17	PA	Philadelphia	Male	Adult
6909	POS	84.79			30-Mar-21	PA	Snyder		Adult
6817	POS	95.66			23-Mar-21	PA	Snyder		Juvenile
6978	POS	92.04			17-Mar-21	PA	Snyder		Juvenile
6979	POS	97.69			17-Mar-21	PA	Snyder		Sub-adult
6818	POS	40.7			10-Mar-21	PA	Snyder		Adult
6824	POS	90.73			10-Mar-21	PA	Snyder		Adult
6821	POS	78.94			10-Mar-21	PA	Snyder		Adult
6823	POS	93.07			10-Mar-21	PA	Snyder		Juvenile
6819	POS	98.01			10-Mar-21	PA	Snyder		Adult
6820	POS	96.49			10-Mar-21	PA	Snyder		Sub-adult
6822	POS	95.95			10-Mar-21	PA	Snyder		Sub-adult
6826	POS	89.74			8-Mar-21	PA	Snyder		Juvenile
6825	POS	97.88			8-Mar-21	PA	Snyder		Juvenile
6827	POS	97.03			8-Mar-21	PA	Snyder		Sub-adult
6873	POS	89.1			5-Mar-21	PA	Snyder		Juvenile
6879	POS	97.87			5-Mar-21	PA	Snyder		Sub-Adult
6878	POS	92.99			4-Mar-21	PA	Snyder		Adult
6871	POS	94.34			4-Mar-21	PA	Snyder		Juvenile
6874	POS	89.94			3-Mar-21	PA	Snyder		Adult
6870	POS	97.55			3-Mar-21	PA	Snyder		Juvenile
6872	POS	93.99			3-Mar-21	PA	Snyder		Sub-Adult
6875	POS	97.34			3-Mar-21	PA	Snyder		Adult
6876	POS	97.42			3-Mar-21	PA	Snyder		Juvenile
6877	POS	97.42			3-Mar-21	PA	Snyder		Juvenile
6807	POS	95.88			25-Feb-21	PA	Snyder		Adult
6814	POS	97.46			25-Feb-21	PA	Snyder		Juvenile
6815	POS	97.53			25-Feb-21	PA	Snyder		Adult
6808	POS	91.51			24-Feb-21	PA	Snyder		Adult
6969	NEG	9.48	NEG	<8	17-Mar-21	PA	Wayne		Juvenile
6973	NEG	7.92	NEG	<8	17-Mar-21	PA	Wayne		Juvenile
6974	NEG	-7.18	NEG	<8	17-Mar-21	PA	Wayne		Juvenile
6976	NEG	9.84	NEG	<8	17-Mar-21	PA	Wayne		Adult
6980	NEG	7.44	NEG	<8	17-Mar-21	PA	Wayne		Adult
6816	NEG	3.73			17-Mar-21	PA	Wayne		Juvenile
6970	NEG	3.75			17-Mar-21	PA	Wayne		Juvenile
6971	NEG	4.51			17-Mar-21	PA	Wayne		Adult
6972	NEG	5.98			17-Mar-21	PA	Wayne		Juvenile
6975	NEG	1.64			17-Mar-21	PA	Wayne		Adult
6977	NEG	14.01			17-Mar-21	PA	Wayne		Adult
6922	NEG	8.49			8-Mar-21	PA	Westmoreland		Juvenile
6923	NEG	4.98			8-Mar-21	PA	Westmoreland		Adult
6917	NEG	5.17			4-Mar-21	PA	Westmoreland		Juvenile
6918	NEG	4.22			4-Mar-21	PA	Westmoreland		Sub-Adult
6919	NEG	6.59			4-Mar-21	PA	Westmoreland		Juvenile
6920	NEG	4.82			4-Mar-21	PA	Westmoreland		Adult
6921	NEG	8.52			4-Mar-21	PA	Westmoreland		Juvenile
6916	NEG	1.36			2-Mar-21	PA	Westmoreland		Adult
6915	NEG	-7.65			26-Feb-21	PA	Westmoreland		Juvenile
6913	NEG	-0.78	NEG	<8	25-Feb-21	PA	Westmoreland		Adult
6914	NEG	-0.33	NEG	<8	25-Feb-21	PA	Westmoreland		Juvenile
6910	NEG	-2.79	NEG	<8	24-Feb-21	PA	Westmoreland		Adult
6911	NEG	0.52	NEG	<8	24-Feb-21	PA	Westmoreland		Juvenile
6912	NEG	4.1			24-Feb-21	PA	Westmoreland		Sub-Adult
6336	NEG	-0.92			19-Feb-20	PA	York		Juvenile
6337	NEG	-6.15			19-Feb-20	PA	York		Adult
6338	NEG	-10.04			19-Feb-20	PA	York		Adult
6339	NEG	-6.96			19-Feb-20	PA	York		Adult
6307	NEG	-7.45			5-Feb-20	PA	York		Juvenile
6308	NEG	-9.29			5-Feb-20	PA	York		Adult
6309	NEG	-2.3			5-Feb-20	PA	York		Adult
6310	NEG	-8.33			5-Feb-20	PA	York		Adult
6311	NEG	3.31			5-Feb-20	PA	York		Sub-adult
6312	NEG	7.74			5-Feb-20	PA	York		Sub-adult
6313	NEG	6.76			5-Feb-20	PA	York		Juvenile
6314	NEG	2.16			5-Feb-20	PA	York		Adult
6315	NEG	2.58			5-Feb-20	PA	York		Adult
6316	NEG	3.55			5-Feb-20	PA	York		Adult
6317	NEG	3.08			5-Feb-20	PA	York		Juvenile
6318	NEG	1.43			5-Feb-20	PA	York		Adult
6319	NEG	5.4			5-Feb-20	PA	York		Sub-Adult
6340	NEG	11.6			5-Jan-20	PA	York		Adult
6341	NEG	17.53			5-Jan-20	PA	York		Juvenile
6342	NEG	12.41			5-Jan-20	PA	York		Juvenile
